# Supplementary material for: Metal-Organic Framework-Derived NiSe Embedded into a Porous Multi-Heteroatom Self-Doped Carbon Matrix as a Promising Anode for Sodium-Ion Battery
Source: Nanomaterials (Basel). 2022 Sep 26;12(19):3345. doi: 10.3390/nano12193345 (PMC9565825; doi:10.3390/nano12193345)
Supplement: Supplementary file 1 [file nanomaterials-12-03345-s001.zip]

Archive with 1 entries (1 files):
- nanomaterials-1904063-supplementary.pdf
